# Supplementary material for: Enhancing the interpretability of transcription factor binding site prediction using attention mechanism
Source: Sci Rep. 2020 Aug 7;10:13413. doi: 10.1038/s41598-020-70218-4 (PMC7414127; doi:10.1038/s41598-020-70218-4)
Supplement: Supplementary file 2 — Supplementary Table S1. [file 41598_2020_70218_MOESM2_ESM.csv]

Cell	TF	Treatment	Pos_Count	Pos_Percent (%)
Dnd41	CTCF	None	122996	2.5292081634801717
Dnd41	EZH2	None	7420	0.1525799584785105
GM12878	CTCF	None	133054	2.7360342042317702
GM12878	EZH2	None	7534	0.154924178864838
H1-hESC	CHD1	None	38346	0.7885217099483779
H1-hESC	CTCF	None	143638	2.9536765600992303
H1-hESC	EZH2	None	39666	0.8156653144216439
H1-hESC	JARID1A	None	4676	0.09615416251287265
H1-hESC	RBBP5	None	91802	1.8877554377687629
HeLa-S3	CTCF	None	167112	3.436380326315478
HeLa-S3	EZH2	None	10448	0.21484574207324497
HeLa-S3	Pol2(b)	None	16282	0.33481224851039193
HepG2	CTCF	None	120056	2.4687519535169886
HepG2	EZH2	None	22160	0.4556835417633144
HMEC	CTCF	None	92204	1.8960218991310755
HMEC	EZH2	None	20268	0.4167777086849664
HSMM	CTCF	None	113076	2.3252198631962333
HSMM	EZH2	None	6664	0.13703407591654906
HSMMtube	CTCF	None	134728	2.7704572299046846
HSMMtube	EZH2	None	11846	0.24359328681084033
HUVEC	CTCF	None	102868	2.1153093219363095
HUVEC	EZH2	None	41400	0.8513221402978888
HUVEC	Pol2(b)	None	25988	0.5343999947357858
K562	CHD1	None	41354	0.8503762268086688
K562	CTCF	None	168980	3.4747926393124935
K562	EZH2	None	5894	0.1212003066404772
K562	HDAC1	None	53648	1.1031818884710418
K562	HDAC2	None	16988	0.34932996423624474
K562	HDAC6	None	2786	0.05728945610796903
K562	p300	None	9304	0.1913212848630811
K562	PHF8	None	93956	1.9320488650683194
K562	PLU1	None	64626	1.3289261990070376
K562	Pol2(b)	None	53994	1.1102968029769131
K562	RBBP5	None	72144	1.4835213644843208
K562	SAP30	None	42674	0.8775198312819348
NH-A	CTCF	None	98088	2.017016572404331
NH-A	EZH2	None	34624	0.7119849706684566
NHDF-Ad	CTCF	None	109980	2.261555772704391
NHDF-Ad	EZH2	None	30758	0.6324871109005425
NHEK	CTCF	None	126954	2.6105978502265255
NHEK	EZH2	None	35948	0.7392108284886112
NHEK	Pol2(b)	None	29400	0.604562099631834
NHLF	CTCF	None	102180	2.1011617462714556
NHLF	EZH2	None	33688	0.6927376874965042
Osteobl	CTCF	None	181292	3.7279684410358658
A549	ATF3	EtOH_0.02pct	28362	0.5832173561142202
A549	BCL3	EtOH_0.02pct	36444	0.7494102435028082
A549	CREB1	DEX_100nM	42148	0.8667035161660728
A549	CTCF	DEX_100nM	63878	1.3135448231388536
A549	CTCF	EtOH_0.02pct	67066	1.3791007406091353
A549	ELF1	EtOH_0.02pct	31476	0.6472515866670614
A549	ETS1	EtOH_0.02pct	23138	0.47579448507759786
A549	FOSL2	EtOH_0.02pct	90698	1.8650535140274858
A549	FOXA1	DEX_100nM	19062	0.3919783245980279
A549	GABP	EtOH_0.02pct	52160	1.0725836434284512
A549	GR	DEX_500pM	2666	0.05482185570130849
A549	GR	DEX_50nM	59452	1.2225314948065236
A549	GR	DEX_5nM	25256	0.5193476322551565
A549	GR	DEX_100nM	45228	0.9300385932703601
A549	NRSF	EtOH_0.02pct	49522	1.0183375611553633
A549	p300	EtOH_0.02pct	74818	1.5385077268794067
A549	Pol2	DEX_100nM	102564	2.1090580675727693
A549	Pol2	EtOH_0.02pct	98924	2.034207521904066
A549	Sin3Ak-20	EtOH_0.02pct	33878	0.6966447214737168
A549	SIX5	EtOH_0.02pct	18210	0.374458361710738
A549	TAF1	EtOH_0.02pct	37674	0.7747031476710787
A549	TCF12	EtOH_0.02pct	89196	1.8341673822707845
A549	USF-1	DEX_100nM	28536	0.586795376703878
A549	USF-1	EtOH_0.02pct	26184	0.5384304087333314
A549	USF-1	EtOH_0.02pct	25694	0.5283543737394675
A549	YY1	EtOH_0.02pct	42786	0.879822924994818
A549	ZBTB33	EtOH_0.02pct	30052	0.6179693951746896
ECC-1	CTCF	DMSO_0.02pct	49678	1.0215454416840222
ECC-1	ERalpha	BPA_100nM	9898	0.20353590687605078
ECC-1	ERalpha	Estradiol_10nM	44420	0.9134234171988458
ECC-1	ERalpha	Genistein_100nM	29576	0.6081812468949361
ECC-1	FOXA1	DMSO_0.02pct	11808	0.24281188001539783
ECC-1	GR	DEX_100nM	21622	0.44462046660678617
ECC-1	Pol2	DMSO_0.02pct	65942	1.3559875501334149
GM12878	ATF2	None	94074	1.9344753388015359
GM12878	ATF3	None	2616	0.053793688865199925
GM12878	BATF	None	62162	1.2782581373236077
GM12878	BCL11A	None	42208	0.8679373163694031
GM12878	BCL3	None	46650	0.9592796580892876
GM12878	BCLAF1	None	22996	0.4728744912630495
GM12878	CEBPB	None	26946	0.5540996713156259
GM12878	EBF1	None	78260	1.60928673187712
GM12878	Egr-1	None	32918	0.6769039182204324
GM12878	ELF1	None	65544	1.3478033421179907
GM12878	ETS1	None	8498	0.17474723546501106
GM12878	FOXM1	None	95636	1.966595270761567
GM12878	GABP	None	17266	0.3550465718450084
GM12878	IRF4	None	49674	1.0214631883371335
GM12878	MEF2A	None	43760	0.8998516149622129
GM12878	MEF2C	None	23894	0.49134036763955924
GM12878	MTA3	None	60730	1.2488114391374585
GM12878	NFATC1	None	51488	1.058765081151152
GM12878	NFIC	None	123146	2.532292663988498
GM12878	NRSF	None	20034	0.41196588789197836
GM12878	p300	None	12972	0.26674760396000513
GM12878	PAX5-C20	None	56638	1.1646662652703337
GM12878	PAX5-N19	None	52212	1.0736529369380041
GM12878	Pbx3	None	19568	0.40238337297944654
GM12878	PML	None	76406	1.5711623055942148
GM12878	Pol2-4H8	None	108334	2.2277085204596974
GM12878	Pol2	None	158046	3.249953115592273
GM12878	POU2F2	None	60554	1.2451922918743563
GM12878	PU.1	None	93386	1.9203277631366822
GM12878	Rad21	None	59490	1.2233129016019662
GM12878	RUNX3	None	185750	3.819639796143305
GM12878	RXRA	None	2888	0.05938691645363049
GM12878	SIX5	None	9944	0.20448182036527066
GM12878	SP1	None	48990	1.0073978660191683
GM12878	SRF	None	16556	0.3404466027722668
GM12878	STAT5A	None	36804	0.7568130447227898
GM12878	TAF1	None	39838	0.8192022083378573
GM12878	TCF12	None	45686	0.9394566014891146
GM12878	TCF3	None	41714	0.8577790280286504
GM12878	USF-1	None	22266	0.4578632554558645
GM12878	YY1	None	85066	1.7492408016082175
GM12878	ZBTB33	None	5112	0.1051197773237393
GM12878	ZEB1	None	13800	0.2837740467659629
GM12891	PAX5-C20	None	5920	0.12173495339525364
GM12891	Pol2-4H8	None	58032	1.1933315566610405
GM12891	Pol2	None	58086	1.194441976844038
GM12891	POU2F2	None	41694	0.857367761294207
GM12891	PU.1	None	97950	2.0141788319366714
GM12891	TAF1	None	35504	0.7300807069839672
GM12891	YY1	None	38492	0.7915239571098147
GM12892	PAX5-C20	None	25794	0.5304107074116846
GM12892	Pol2-4H8	None	66180	1.3608816242732917
GM12892	Pol2	None	76080	1.5644586578227866
GM12892	TAF1	None	26664	0.5483008103599736
GM12892	YY1	None	42638	0.8767795511599367
H1-hESC	ATF2	None	30828	0.6339265444710945
H1-hESC	ATF3	None	10742	0.2208913630695633
H1-hESC	BCL11A	None	4186	0.08607812751900876
H1-hESC	CTCF	None	89020	1.8305482350076823
H1-hESC	Egr-1	None	21570	0.44355117309723335
H1-hESC	FOSL1	None	2498	0.051367215131983716
H1-hESC	GABP	None	16622	0.3418037829959301
H1-hESC	HDAC2	None	13582	0.2792912393605296
H1-hESC	JunD	None	18426	0.378900042442727
H1-hESC	NANOG	None	12004	0.2468422940129434
H1-hESC	NRSF	None	28822	0.5926764910064191
H1-hESC	p300	None	25234	0.5188952388472687
H1-hESC	Pol2-4H8	None	63074	1.297011900414228
H1-hESC	Pol2	None	89682	1.84416116391776
H1-hESC	POU5F1	None	7938	0.16323176690059518
H1-hESC	Rad21	None	139804	2.874836727106426
H1-hESC	RXRA	None	2830	0.058194242923744574
H1-hESC	Sin3Ak-20	None	26660	0.5482185570130849
H1-hESC	SIX5	None	6916	0.1422160367705362
H1-hESC	SP1	None	41720	0.8579024080489834
H1-hESC	SP2	None	7586	0.15599347237439093
H1-hESC	SP4	None	30926	0.6359417514698673
H1-hESC	SRF	None	10100	0.20768970089392935
H1-hESC	TAF1	None	73556	1.5125567959360267
H1-hESC	TAF7	None	33214	0.6829906658901951
H1-hESC	TCF12	None	18376	0.37787187560661845
H1-hESC	TEAD4	None	44720	0.9195924182154971
H1-hESC	USF-1	None	51928	1.0678129493089075
H1-hESC	YY1	None	51926	1.067771822635463
HCT-116	Pol2-4H8	None	99656	2.0492598843846954
HCT-116	YY1	None	30910	0.6356127380823127
HCT-116	ZBTB33	None	11196	0.23022711794142905
HeLa-S3	GABP	None	15446	0.3176212990106567
HeLa-S3	NRSF	None	22426	0.4611533893314119
HeLa-S3	Pol2	None	100274	2.0619680264789975
HeLa-S3	TAF1	None	49042	1.0084671595287211
HepG2	ATF3	None	6918	0.14225716344398054
HepG2	BHLHE40	None	5158	0.10606569081295918
HepG2	CEBPB	None	31974	0.6574921283547028
HepG2	CEBPD	None	29054	0.5974471851259628
HepG2	CTCF	None	86970	1.7883933947272315
HepG2	ELF1	None	41866	0.8609046552104205
HepG2	FOSL2	None	54460	1.119879317889445
HepG2	FOXA1	None	98714	2.02988922119241
HepG2	FOXA1	None	115402	2.373050184412004
HepG2	FOXA2	None	93982	1.9325835118230958
HepG2	GABP	None	29024	0.5968302850242977
HepG2	HDAC2	None	57576	1.1839546751157304
HepG2	HNF4A	None	44004	0.9048690691224225
HepG2	HNF4G	None	51124	1.0512800265842817
HepG2	JunD	None	48126	0.9896311430912124
HepG2	MBD4	None	29634	0.6093739204248221
HepG2	MYBL2	None	88716	1.8242969806441425
HepG2	NFIC	None	70064	1.4407496241022046
HepG2	NRSF	None	13810	0.28397968013318464
HepG2	NRSF	None	40406	0.8308821835960505
HepG2	p300	None	76144	1.5657747113730056
HepG2	Pol2-4H8	None	63320	1.302070481247882
HepG2	Pol2	None	86672	1.7822655203840243
HepG2	Rad21	None	95184	1.9573006425631458
HepG2	RXRA	None	44960	0.9245276190288183
HepG2	Sin3Ak-20	None	61558	1.2658378819434162
HepG2	SP1	None	73198	1.5051951213894894
HepG2	SP2	None	5336	0.10972596474950566
HepG2	SRF	None	8950	0.18404186366343245
HepG2	TAF1	None	52738	1.0844692520538661
HepG2	TCF12	None	4856	0.09985556312286346
HepG2	TEAD4	None	54684	1.1244855053152112
HepG2	USF-1	None	38336	0.788316076581156
HepG2	YY1	None	58096	1.1946476102112595
HepG2	ZBTB33	None	6416	0.13193436840945058
HepG2	ZBTB7A	None	18892	0.3884825573552588
HUVEC	Pol2-4H8	None	124768	2.5656463961518594
HUVEC	Pol2	None	86166	1.7718604720026059
K562	ATF3	None	31420	0.6461000398106199
K562	BCL3	None	2998	0.06164888349306934
K562	BCLAF1	None	14712	0.30252780985658306
K562	CBX3	None	80168	1.6485215783430227
K562	CEBPB	None	60844	1.251155659523786
K562	CTCF	None	86774	1.7843629807296857
K562	CTCFL	None	17164	0.35294911149934693
K562	E2F6	None	61986	1.2746389900605055
K562	Egr-1	None	73538	1.5121866558750277
K562	ELF1	None	62534	1.2859076985842555
K562	ETS1	None	33192	0.6825382724823073
K562	FOSL1	None	21500	0.44211173952668137
K562	GABP	None	37204	0.7650383794116583
K562	GATA2	None	40762	0.8382027314691435
K562	HDAC2	None	14160	0.29117684798594456
K562	Max	None	133970	2.754870220669279
K562	MEF2A	None	10546	0.21686094907201772
K562	NR2F2	None	54972	1.1304077462911966
K562	NRSF	None	31750	0.6528859409289365
K562	PML	None	65092	1.3385087139195693
K562	Pol2-4H8	None	66418	1.3657756984131684
K562	Pol2	None	125106	2.5725968039639535
K562	PU.1	None	49406	1.0159522140955917
K562	Rad21	None	50580	1.0400935714074206
K562	Sin3Ak-20	None	29138	0.5991745054106251
K562	SIX5	None	8164	0.16787908099980586
K562	SP1	None	18734	0.38523355015315575
K562	SP2	None	6276	0.1290555012683466
K562	SRF	None	8178	0.1681669677139163
K562	STAT5A	None	29510	0.6068240666712729
K562	TAF1	None	44308	0.9111203234859626
K562	TAF7	None	10446	0.2148046153998006
K562	TEAD4	None	92238	1.8967210525796294
K562	THAP1	None	8998	0.18502890382609669
K562	TRIM28	None	44474	0.914533837381843
K562	USF-1	None	39372	0.8096196934253255
K562	YY1	None	33582	0.6905579738039541
K562	YY1	None	60300	1.239969204346925
K562	ZBTB33	None	7328	0.15068813150007074
K562	ZBTB7A	None	64432	1.3249369116829364
PANC-1	NRSF	None	15576	0.320294532784539
PANC-1	Pol2-4H8	None	42876	0.8816736252998135
PANC-1	Sin3Ak-20	None	28472	0.5854793231536591
PFSK-1	FOXP2	None	50458	1.0375848443273157
PFSK-1	NRSF	None	36786	0.7564429046617906
PFSK-1	Sin3Ak-20	None	16984	0.3492477108893561
PFSK-1	TAF1	None	22920	0.47131167767216453
SK-N-MC	FOXP2	None	40896	0.8409582185899144
SK-N-MC	Pol2-4H8	None	72736	1.4956948598238462
SK-N-SH	NRSF	None	46440	0.9549613573776317
SK-N-SH	NRSF	None	24714	0.5082023037517397
SK-N-SH	Pol2-4H8	None	85612	1.760468383458523
SK-N-SH_RA	CTCF	None	56172	1.155083750357802
SK-N-SH_RA	p300	None	124866	2.5676616031506323
SK-N-SH_RA	Rad21	None	108720	2.2356459684344556
SK-N-SH_RA	USF1	None	40510	0.8330207706151563
SK-N-SH_RA	YY1	None	47070	0.9679162595125995
SK-N-SH	Sin3Ak-20	None	49654	1.02105192160269
SK-N-SH	TAF1	None	36984	0.7605144453327806
T-47D	CTCF	DMSO_0.02pct	64800	1.3325042195966954
T-47D	ERalpha	BPA_100nM	8970	0.1844531303978759
T-47D	ERalpha	Genistein_100nM	26894	0.5530303778060729
T-47D	ERalpha	Estradiol_10nM	26784	0.5507684107666341
T-47D	FOXA1	DMSO_0.02pct	88030	1.810190531652733
T-47D	GATA3	DMSO_0.02pct	98010	2.015412632140002
T-47D	p300	DMSO_0.02pct	42648	0.8769851845271583
U87	NRSF	None	34556	0.7105866637713488
U87	Pol2-4H8	None	84774	1.7432363072853434
A549	BHLHE40	None	7564	0.15554107896650315
A549	CEBPB	None	87238	1.7939043689687733
A549	Max	None	31284	0.6433034260164047
A549	Pol2(phosphoS2)	None	15218	0.3129328582380017
A549	Rad21	None	51700	1.0631245085362524
GM08714	ZNF274	None	2796	0.05749508947519074
GM10847	NFKB	TNFa	33180	0.6822915124416412
GM10847	Pol2	None	35570	0.7314378872076305
GM12878	BHLHE40	None	42032	0.8643181691063009
GM12878	BRCA1	None	1438	0.029570078206482223
GM12878	c-Fos	None	5110	0.10507865065029495
GM12878	CHD1	None	26724	0.5495346105633038
GM12878	CHD2	None	54416	1.1189745310736694
GM12878	COREST	None	6210	0.12769832104468332
GM12878	CTCF	None	95040	1.9543395220751534
GM12878	E2F4	None	10256	0.21089758142258808
GM12878	EBF1	None	95054	1.9546274087892637
GM12878	ELK1	None	19064	0.39201945127147225
GM12878	IKZF1	None	45980	0.945502222485433
GM12878	JunD	None	7144	0.14690447754319125
GM12878	Max	None	50712	1.0428079318547472
GM12878	MAZ	None	75908	1.5609217639065733
GM12878	Mxi1	None	70788	1.4556374798890568
GM12878	NF-E2	None	1864	0.03833005965012717
GM12878	NFKB	TNFa	59276	1.2189123475434216
GM12878	NF-YA	None	5546	0.11404426546116161
GM12878	NF-YB	None	43634	0.8972606345352192
GM12878	Nrf1	None	13106	0.2695030910807761
GM12878	p300	None	20562	0.4228233296812847
GM12878	p300	None	60364	1.2412852578971438
GM12878	Pol2	None	80196	1.6490973517712435
GM12878	Pol2(phosphoS2)	None	45976	0.9454199691385442
GM12878	Pol2	None	36228	0.7449685627708191
GM12878	Pol3	None	530	0.010898568462750748
GM12878	Rad21	None	74042	1.522550577583002
GM12878	RFX5	None	13296	0.27341012505798856
GM12878	SIN3A	None	49656	1.0210930482761342
GM12878	SMC3	None	76852	1.5803335537723031
GM12878	STAT1	None	7214	0.14834391111374323
GM12878	STAT3	None	24816	0.5102997640974012
GM12878	TBLR1	None	52360	1.0766963107728853
GM12878	TBP	None	51666	1.0624253550876985
GM12878	TR4	None	4142	0.08517334070323321
GM12878	USF2	None	23062	0.4742316714867128
GM12878	WHIP	None	52610	1.081837144953428
GM12878	YY1	None	7730	0.1589545928623836
GM12878	Znf143	None	53386	1.097794294249833
GM12878	ZNF274	None	1220	0.025087270801048896
GM12878	ZZZ3	None	2296	0.047213421114105134
GM12891	NFKB	TNFa	98712	2.029848094518966
GM12891	Pol2	None	82926	1.7052352610227712
GM12892	NFKB	TNFa	28984	0.5960077515554107
GM12892	Pol2	None	76818	1.579634400323749
GM15510	NFKB	TNFa	48332	0.9938671904559796
GM15510	Pol2	None	60974	1.2538288932976684
GM18505	NFKB	TNFa	31898	0.6559293147638178
GM18505	Pol2	None	81514	1.6761998295710654
GM18526	NFKB	TNFa	10792	0.22191952990567188
GM18526	Pol2	None	52032	1.0699515363280132
GM18951	NFKB	TNFa	44566	0.9164256643602828
GM18951	Pol2	None	77502	1.5936997226417144
GM19099	NFKB	TNFa	24686	0.5076265303235189
GM19099	Pol2	None	76108	1.5650344312510076
GM19193	NFKB	TNFa	16634	0.34205054303659616
GM19193	Pol2	None	79958	1.6442032776313669
H1-hESC	Bach1	None	34140	0.7020323156949256
H1-hESC	BRCA1	None	5478	0.11264595856405397
H1-hESC	CEBPB	None	37566	0.7724823073050843
H1-hESC	CHD1	None	9338	0.1920204383116349
H1-hESC	CHD2	None	19978	0.41081434103553677
H1-hESC	c-Jun	None	4980	0.10240541687641269
H1-hESC	c-Myc	None	13194	0.2713126647123271
H1-hESC	CtBP2	None	38412	0.789878890172041
H1-hESC	GTF2F1	None	12160	0.2500501745416021
H1-hESC	JunD	None	27846	0.57260667436558
H1-hESC	MafK	None	29938	0.6156251747883621
H1-hESC	Max	None	33418	0.687185586581518
H1-hESC	Mxi1	None	20586	0.42331684976261685
H1-hESC	Nrf1	None	9336	0.19197931163819057
H1-hESC	Rad21	None	108216	2.2252820467264813
H1-hESC	RFX5	None	5656	0.11630623250060045
H1-hESC	SIN3A	None	95192	1.9574651492569233
H1-hESC	SUZ12	None	14214	0.2922872681689418
H1-hESC	TBP	None	55874	1.148955876014595
H1-hESC	USF2	None	17166	0.35299023817279124
H1-hESC	Znf143	None	83332	1.7135839757319724
HCT-116	Pol2	None	57812	1.1888076225821629
HCT-116	TCF7L2	None	64916	1.3348895666564673
HEK293	ELK4	None	6418	0.1319754950828949
HEK293	KAP1	None	114510	2.354707688055827
HEK293	Pol2	None	36786	0.7564429046617906
HEK293	TCF7L2	None	39250	0.8071109663452206
HEK293-T-REx	ZNF263	None	141250	2.9045713120066856
HeLa-S3	AP-2alpha	None	83560	1.7182724165046275
HeLa-S3	AP-2gamma	None	108012	2.2210871260351586
HeLa-S3	BAF155	None	49438	1.0166102408707012
HeLa-S3	BAF170	None	12492	0.2568772023333629
HeLa-S3	BDP1	None	1148	0.023606710557052567
HeLa-S3	BRCA1	None	22340	0.4593849423733052
HeLa-S3	BRF1	None	472	0.009705894932864818
HeLa-S3	BRF2	None	788	0.016203909337070926
HeLa-S3	Brg1	None	8240	0.1694418945906909
HeLa-S3	CEBPB	None	133618	2.747631926143075
HeLa-S3	c-Fos	None	21270	0.43738217208058194
HeLa-S3	CHD2	None	65976	1.3566867035819687
HeLa-S3	c-Jun	None	67476	1.3875317086652257
HeLa-S3	c-Myc	None	33556	0.6900233270491776
HeLa-S3	COREST	None	58698	1.2070267389180065
HeLa-S3	E2F1	None	17116	0.35196207133668267
HeLa-S3	E2F4	None	10992	0.2260321972501061
HeLa-S3	E2F6	None	21054	0.43294049134859297
HeLa-S3	ELK1	None	15602	0.32082917953931545
HeLa-S3	ELK4	None	24562	0.5050766765699697
HeLa-S3	GTF2F1	None	49362	1.015047427279816
HeLa-S3	HA-E2F1	None	31370	0.6450718729745114
HeLa-S3	Ini1	None	44894	0.9231704388051549
HeLa-S3	IRF3	None	4644	0.09549613573776317
HeLa-S3	JunD	None	85998	1.768405831433281
HeLa-S3	MafK	None	40816	0.8393131516521407
HeLa-S3	Max	None	102188	2.101326252965233
HeLa-S3	MAZ	None	55152	1.1341091469011875
HeLa-S3	Mxi1	None	44368	0.9123541236892929
HeLa-S3	NF-YA	None	18462	0.3796403225647252
HeLa-S3	NF-YB	None	21390	0.43984977248724255
HeLa-S3	Nrf1	None	7334	0.15081151152040376
HeLa-S3	p300	None	76020	1.5632248576194565
HeLa-S3	Pol2(phosphoS2)	None	51100	1.0507865065029496
HeLa-S3	Pol2	None	102360	2.1048631468814465
HeLa-S3	PRDM1	None	11308	0.2325302116543122
HeLa-S3	Rad21	None	79144	1.6274647215395195
HeLa-S3	RFX5	None	58572	1.204435758491013
HeLa-S3	RPC155	None	10096	0.2076074475470407
HeLa-S3	SMC3	None	84420	1.7359568860856947
HeLa-S3	SPT20	None	9482	0.19498155879962756
HeLa-S3	STAT1	IFNg30	67176	1.3813627076485742
HeLa-S3	STAT3	None	43322	0.8908448734779019
HeLa-S3	TBP	None	61888	1.2726237830617328
HeLa-S3	TCF7L2	None	81844	1.6829857306893816
HeLa-S3	TCF7L2	None	14654	0.3013351363266971
HeLa-S3	TFIIIC-110	None	8332	0.17133372156913065
HeLa-S3	TR4	None	6096	0.12535410065835578
HeLa-S3	USF2	None	31334	0.6443315928525132
HeLa-S3	ZKSCAN1	None	14348	0.29504275528971274
HeLa-S3	Znf143	None	18468	0.3797637025850582
HeLa-S3	ZNF274	None	546	0.01122758185030549
HeLa-S3	ZZZ3	None	888	0.01826024300928805
HepG2	ARID3A	None	62082	1.276613070385834
HepG2	BHLHE40	None	38858	0.7990501383501295
HepG2	BRCA1	None	4200	0.08636601423311914
HepG2	CEBPB	forskolin	36708	0.7548389643974613
HepG2	CEBPB	None	112648	2.316418755079144
HepG2	CHD2	None	14700	0.302281049815917
HepG2	c-Jun	None	34618	0.7118615906481235
HepG2	COREST	None	19032	0.39136142449636274
HepG2	ERRA	forskolin	3822	0.07859307295213842
HepG2	GRp20	forskolin	1880	0.03865907303768191
HepG2	HNF4A	forskolin	31232	0.6422341325068517
HepG2	HSF1	forskolin	3708	0.0762488525658109
HepG2	IRF3	None	1728	0.03553344585591187
HepG2	JunD	None	80324	1.6517294588716813
HepG2	MafF	None	90286	1.856581419297951
HepG2	MafK	None	129330	2.6594563382784044
HepG2	MafK	None	88646	1.8228575470735906
HepG2	Max	None	36182	0.7440226492815992
HepG2	MAZ	None	43724	0.8991113348402145
HepG2	Mxi1	None	71904	1.4785861636709998
HepG2	Nrf1	None	4892	0.10059584324486164
HepG2	p300	None	24670	0.5072975169359641
HepG2	PGC1A	forskolin	5046	0.103762597100076
HepG2	Pol2	forskolin	59150	1.216321367116428
HepG2	Pol2	None	69212	1.4232296612149147
HepG2	Pol2(phosphoS2)	None	17084	0.3513040445615732
HepG2	Rad21	None	78108	1.60616110469535
HepG2	RFX5	None	18654	0.383588483215382
HepG2	SMC3	None	75076	1.543813067753727
NA	NA	NA	8896	0.18293144348043522
HepG2	TBP	None	44420	0.9134234171988458
HepG2	TCF7L2	None	14260	0.2932331816581617
HepG2	TR4	None	8968	0.18441200372443156
HepG2	USF2	None	14966	0.30775089738401457
HepG2	ZNF274	None	1090	0.022414037027166635
HUVEC	c-Fos	None	162136	3.3340571627859537
HUVEC	c-Jun	None	75454	1.5515860090347076
HUVEC	GATA-2	None	103054	2.1191341025666337
HUVEC	Max	None	20004	0.4113489877903132
HUVEC	Pol2	None	42520	0.8743530774267205
IMR90	CEBPB	None	148154	3.0465405887365558
IMR90	CTCF	None	87702	1.8034457572078606
IMR90	MafK	None	92012	1.892073738480419
IMR90	Pol2	None	77096	1.5853510079325128
IMR90	Rad21	None	69310	1.4252448682136876
K562	ARID3A	None	29898	0.6148026413194753
K562	ATF1	None	34878	0.7172080581958881
K562	ATF3	None	3336	0.06859929130516321
K562	Bach1	None	11034	0.2268958573924373
K562	BDP1	None	1212	0.024922764107271525
K562	BHLHE40	None	61868	1.2722125163272895
K562	BRF1	None	560	0.011515468564415885
K562	BRF2	None	2506	0.051531721825761094
K562	Brg1	None	13858	0.28496672029584885
K562	CCNT2	None	76898	1.581279467261523
K562	CEBPB	None	92956	1.9114855283461483
K562	c-Fos	None	17068	0.35097503117401846
K562	CHD2	None	22972	0.47238097118171735
K562	c-Jun	IFNa30	19938	0.40999180756664994
K562	c-Jun	IFNa6h	14776	0.30384386340680203
K562	c-Jun	IFNg30	24622	0.5063104767732999
K562	c-Jun	IFNg6h	20866	0.4290745840448248
K562	c-Jun	None	19604	0.4031236531014447
K562	c-Myc	IFNa30	29274	0.6019711192048405
K562	c-Myc	IFNa6h	39196	0.8060005461622234
K562	c-Myc	IFNg30	106072	2.181194252794146
K562	c-Myc	IFNg6h	72562	1.4921168392341886
K562	c-Myc	None	89306	1.8364293493102233
K562	c-Myc	None	15164	0.3118224380550045
K562	COREST	None	20976	0.4313365510842636
K562	COREST	None	95730	1.9685282244134512
K562	CTCF	None	104738	2.1537627616067696
K562	E2F4	None	23432	0.4818401060739162
K562	E2F6	None	52784	1.085415165543086
K562	ELK1	None	10356	0.21295391509480519
K562	GATA-1	None	11460	0.23565583883608227
K562	GATA-2	None	28840	0.5930466310674182
K562	GTF2B	None	9358	0.19243170504607832
K562	GTF2F1	None	13214	0.27172393144677054
K562	HMGN3	None	62960	1.2946676800279004
K562	Ini1	None	9300	0.1912390315161924
K562	IRF1	IFNa30	3686	0.07579645915792313
K562	IRF1	IFNa6h	23252	0.4781387054639253
K562	IRF1	IFNg30	33538	0.6896531869881786
K562	IRF1	IFNg6h	40100	0.8245898025590661
K562	JunD	None	99206	2.0400063828597186
K562	KAP1	None	34506	0.7095584969352403
K562	MafF	None	61964	1.2741865966526178
K562	MafK	None	47712	0.9811179216882335
K562	Max	None	94910	1.9516662883012708
K562	MAZ	None	107732	2.2153293917529506
K562	Mxi1	None	21104	0.43396865818470154
K562	NELFe	None	1940	0.03989287324101218
K562	NF-E2	None	5196	0.10684709760840169
K562	NF-YA	None	11580	0.23812343924274276
K562	NF-YB	None	24664	0.5071741369156311
K562	Nrf1	None	9748	0.20045140636772513
K562	p300	None	72552	1.4919112058669668
K562	Pol2	IFNa30	50008	1.0283313428023386
K562	Pol2	IFNa6h	50044	1.0290716229243368
K562	Pol2	IFNg30	51568	1.0604101480889256
K562	Pol2	IFNg6h	53690	1.1040455486133731
K562	Pol2	None	55016	1.131312533106972
K562	Pol2(phosphoS2)	None	27102	0.5573075518442845
K562	Pol2(phosphoS2)	None	9704	0.19954661955194955
K562	Pol2	None	55794	1.1473108090768214
K562	Pol3	None	1514	0.031132891797367238
K562	Rad21	None	35470	0.7293815535354133
K562	RFX5	None	7174	0.14752137764485637
K562	RPC155	None	4974	0.10228203685607967
K562	SETDB1	MNaseD	9848	0.2025077400399422
K562	SETDB1	None	15960	0.32819085408585275
K562	SIRT6	None	7406	0.1522920717644001
K562	SMC3	None	57156	1.1753180736924185
K562	STAT1	IFNa30	4866	0.10006119649008519
K562	STAT1	IFNa6h	4676	0.09615416251287265
K562	STAT1	IFNg30	6380	0.1311940882874524
K562	STAT1	IFNg6h	7104	0.1460819440743044
K562	STAT2	IFNa30	9986	0.20534548050760185
K562	STAT2	IFNa6h	5556	0.11424989882838332
K562	TAL1	None	61202	1.2585173340703233
K562	TBLR1	None	18806	0.3867141103971521
K562	TBLR1	None	26248	0.5397464622835503
K562	TBP	None	54724	1.1253080387840981
K562	TFIIIC-110	None	4214	0.08665390094722954
K562	TR4	None	2280	0.04688440772655039
K562	UBF	None	23598	0.4852536199697966
K562	UBTF	None	51474	1.0584771944370417
K562	USF2	None	7526	0.15475967217106065
K562	YY1	None	12918	0.2656371837770079
K562	Znf143	None	77702	1.5978123899861485
K562	ZNF263	None	12002	0.24680116733949903
K562	ZNF274	None	12696	0.26107212302468585
K562	ZNF274	None	1334	0.027431491187376415
MCF10A-Er-Src	c-Fos	EtOH_0.01pct	126244	2.5959978811537843
MCF10A-Er-Src	c-Fos	4OHTAM_1uM_12hr	172628	3.549807691674974
MCF10A-Er-Src	c-Fos	4OHTAM_1uM_4hr	164826	3.389372538568594
MCF10A-Er-Src	c-Fos	4OHTAM_1uM_36hr	141272	2.9050237054145733
MCF10A-Er-Src	c-Myc	EtOH_0.01pct	91786	1.887426424381208
MCF10A-Er-Src	c-Myc	4OHTAM_1uM_4hr	70272	1.4450267981404163
MCF10A-Er-Src	E2F4	4OHTAM_1uM_36hr	39980	0.8221222021524055
MCF10A-Er-Src	Pol2	EtOH_0.01pct	91832	1.8883723378704278
MCF10A-Er-Src	Pol2	4OHTAM_1uM_36hr	76448	1.5720259657365458
MCF10A-Er-Src	STAT3	EtOH_0.01pct_4hr	109054	2.242514122899661
MCF10A-Er-Src	STAT3	EtOH_0.01pct_12hr	101858	2.094540351846917
MCF10A-Er-Src	STAT3	EtOH_0.01pct	29256	0.6016009791438414
MCF10A-Er-Src	STAT3	4OHTAM_1uM_12hr	88498	1.819814173238709
MCF10A-Er-Src	STAT3	4OHTAM_1uM_36hr	115968	2.3846890329967527
MCF-7	GATA3	None	51156	1.0519380533593912
MCF-7	GATA3	None	27658	0.5687407670618118
MCF-7	HA-E2F1	None	93582	1.9243581771342277
MCF-7	TCF7L2	None	44572	0.9165490443806159
MCF-7	ZNF217	None	51426	1.0574901542743775
NB4	c-Myc	None	77406	1.591725642316386
NB4	Max	None	88828	1.8266000743570254
NB4	Pol2	None	52738	1.0844692520538661
NT2-D1	SUZ12	None	19020	0.39111466445569665
NT2-D1	YY1	None	13850	0.2848022136020715
NT2-D1	ZNF274	None	3328	0.06843478461138584
PANC-1	TCF7L2	None	62362	1.282370804668042
PBDEFetal	GATA-1	None	9174	0.18864805108919883
PBDE	GATA-1	None	109088	2.2432132763482144
PBDE	Pol2	None	79152	1.6276292282332967
Raji	Pol2	None	73128	1.5037556878189373
SH-SY5Y	GATA-2	None	124024	2.550347273630564
SH-SY5Y	GATA3	None	65374	1.3443075748752218
U2OS	KAP1	None	84210	1.7316385853740388
U2OS	SETDB1	None	126638	2.6040998358223195
K562	eGFP-FOS	None	26268	0.5401577290179937
K562	eGFP-GATA2	None	54086	1.112188629955353
K562	eGFP-HDAC8	None	8486	0.17450047542434502
K562	eGFP-JunB	None	42600	0.8759981443644942
K562	eGFP-JunD	None	100102	2.058431132562784
A549	CTCF	None	97886	2.0128627783864523
A549	Pol2	None	43368	0.8917907869671217
Fibrobl	CTCF	None	74042	1.522550577583002
Gliobla	CTCF	None	112694	2.317364668568364
Gliobla	Pol2	None	39760	0.8175982680735279
GM12878	c-Myc	None	19970	0.4106498343417594
GM12878	CTCF	None	76414	1.571326812287992
GM12878	Pol2	None	58886	1.2108926462217748
GM12891	CTCF	None	66612	1.3697649857372696
GM12892	CTCF	None	79990	1.6448613044064764
GM19238	CTCF	None	84588	1.7394115266550196
GM19239	CTCF	None	63866	1.3132980630981874
GM19240	CTCF	None	72256	1.485824458197204
H1-hESC	c-Myc	None	4240	0.08718854770200599
H1-hESC	CTCF	None	60462	1.2433004648959167
H1-hESC	Pol2	None	53386	1.097794294249833
HeLa-S3	c-Myc	None	8988	0.18482327045887498
HeLa-S3	CTCF	None	77886	1.601596043943028
HeLa-S3	Pol2	None	67220	1.3822674944643498
HepG2	c-Myc	None	10636	0.21871164937701312
HepG2	CTCF	None	53608	1.102359355002155
HepG2	Pol2	None	73844	1.518479036912012
HUVEC	c-Myc	None	9336	0.19197931163819057
HUVEC	CTCF	None	63998	1.316012423545514
HUVEC	Pol2	None	32346	0.6651416896153504
K562	c-Myc	None	17588	0.3616679662695475
K562	CTCF	None	80156	1.6482748183023568
K562	Pol2	None	65260	1.3419633544888943
MCF-7	c-Myc	estrogen	22622	0.4651838033289574
MCF-7	c-Myc	serum_stimulated_media	55264	1.1364122406140704
MCF-7	c-Myc	serum_starved_media	13626	0.28019602617630507
MCF-7	c-Myc	vehicle	76746	1.5781538400797528
MCF-7	CTCF	estrogen	112660	2.3166655151198103
MCF-7	CTCF	serum_stimulated_media	94822	1.9498567146697197
MCF-7	CTCF	serum_starved_media	89730	1.8451482040804241
MCF-7	CTCF	None	89676	1.844037783897427
MCF-7	CTCF	vehicle	148770	3.059207604157413
MCF-7	Pol2	serum_stimulated_media	59602	1.2256159953148493
MCF-7	Pol2	serum_starved_media	49610	1.0201471347869144
MCF-7	Pol2	None	47850	0.9839556621558933
NHEK	CTCF	None	83658	1.7202876235034006
ProgFib	CTCF	None	69168	1.4223248743991395
ProgFib	Pol2	None	49928	1.026686275864565
A549	CTCF	None	115352	2.3720220175758953
AG04449	CTCF	None	76714	1.5774958133046433
AG04450	CTCF	None	109516	2.252014384465304
AG09309	CTCF	None	105232	2.1639210499475223
AG09319	CTCF	None	110940	2.2812965759576755
AG10803	CTCF	None	97154	1.9978104159058232
AoAF	CTCF	None	82122	1.6887023382981452
BE2_C	CTCF	None	134228	2.7601755615435994
BJ	CTCF	None	108550	2.2321502011916863
Caco-2	CTCF	None	89682	1.84416116391776
GM06990	CTCF	None	106804	2.1962466152747755
GM12801	CTCF	None	6798	0.13978956303731999
GM12864	CTCF	None	107668	2.2140133382027316
GM12865	CTCF	None	94676	1.946854467508283
GM12872	CTCF	None	110118	2.264393513172051
GM12873	CTCF	None	116244	2.390364513932072
GM12874	CTCF	None	79730	1.6395148368587118
GM12875	CTCF	None	84496	1.7375196996765798
GM12878	CTCF	None	83090	1.708607648245207
HAc	CTCF	None	124664	2.5635078091327532
HA-sp	CTCF	None	96942	1.993450988520723
HBMEC	CTCF	None	132646	2.7276443628491243
HCFaa	CTCF	None	86068	1.7698452650038328
HCM	CTCF	None	143636	2.953635433425786
HCPEpiC	CTCF	None	136970	2.8165602308357927
HCT-116	CTCF	None	116994	2.4057870164737003
HEEpiC	CTCF	None	112550	2.3144035480803713
HEK293	CTCF	None	98392	2.023267826767871
HeLa-S3	CTCF	None	77460	1.592836062499383
HepG2	CTCF	None	94542	1.9440989803875117
HFF	CTCF	None	85834	1.765033444210845
HFF-Myc	CTCF	None	131954	2.7134145338373816
HL-60	CTCF	None	38458	0.7908248036612611
HMEC	CTCF	None	117246	2.4109689773276872
HMF	CTCF	None	116714	2.4000292821914924
HPAF	CTCF	None	134548	2.766755829294694
HPF	CTCF	None	96238	1.9789743994683144
HRE	CTCF	None	95194	1.9575062759303676
HRPEpiC	CTCF	None	108408	2.229230207377138
HUVEC	CTCF	None	76650	1.5761797597544245
HVMF	CTCF	None	113794	2.3399843389627524
K562	CTCF	None	96242	1.9790566528152032
MCF-7	CTCF	None	127160	2.6148338975912933
NB4	CTCF	None	79574	1.6363069563300532
NHDF-neo	CTCF	None	114996	2.364701469702802
NHEK	CTCF	None	106494	2.1898719808909024
NHLF	CTCF	None	85208	1.7521607954227656
RPTEC	CTCF	None	148722	3.058220563994749
SAEC	CTCF	None	89956	1.8497955181796348
SK-N-SH_RA	CTCF	None	82280	1.6919513455002484
WERI-Rb-1	CTCF	None	93062	1.9136652420386986
WI-38	CTCF	None	426126	8.762572424071935
